# Supplementary material for: Adipocyte NR1D1 dictates adipose tissue expansion during obesity
Source: eLife. 2021 Aug 5;10:e63324. doi: 10.7554/eLife.63324 (PMC8360653; doi:10.7554/eLife.63324)
Supplement: Figure 1—figure supplement 1—source data 1. [file elife-63324-fig1-figsupp1-data1.zip]

Archive with 5 entries (4 files):
- Figure 1-figure supplement 1-source data 1/
- Figure 1-figure supplement 1-source data 1/ACTB.png
- Figure 1-figure supplement 1-source data 1/ACTB_bands_indicated.png
- Figure 1-figure supplement 1-source data 1/NR1D1.png
- Figure 1-figure supplement 1-source data 1/NR1D1_bands_indicated.png
