# Supplementary material for: Adipocyte NR1D1 dictates adipose tissue expansion during obesity
Source: eLife. 2021 Aug 5;10:e63324. doi: 10.7554/eLife.63324 (PMC8360653; doi:10.7554/eLife.63324)
Supplement: Figure 2—source data 1. [file elife-63324-fig2-data1.zip]

Archive with 9 entries (7 files):
- Figure 2-source data 1/
- Figure 2-source data 1/NR1D1 raw files/
- Figure 2-source data 1/NR1D1 raw files/0002157_01_700.TIF
- Figure 2-source data 1/NR1D1 raw files/0002157_01_800.TIF
- Figure 2-source data 1/NR1D1 raw files/0002157_01_acq.txt
- Figure 2-source data 1/NR1D1 raw files/0002157_01_TH.jpg
- Figure 2-source data 1/NR1D1_bands_indicated.png
- Figure 2-source data 1/Ponceau.tif
- Figure 2-source data 1/Ponceau_bands_indicated.png
