# Supplementary material for: Adipocyte NR1D1 dictates adipose tissue expansion during obesity
Source: eLife. 2021 Aug 5;10:e63324. doi: 10.7554/eLife.63324 (PMC8360653; doi:10.7554/eLife.63324)
Supplement: Figure 2—source data 1. [file elife-63324-fig2-data1.zip › Figure 2-source data 1/NR1D1 raw files/0002157_01_acq.txt]

#Properties Updated
#Fri Aug 23 10:24:53 BST 2019
MouseStrain=
Y=0.0
BackgroundSegments=All
X=0.0
CropCenterPt=301, 222
FileVersion=ACQ VERSION 2.0
Quality=lowest
Barcode=
AnimalId=
Treatment=
FlipImage=false
OrganizationName=
Intensities=Auto Auto
CropDimension=582, 424
ConcentrationColumn=Signal
TimeStamp=2019, 7, 23, 10, 17, 58, 112
InstrumentModel=Odyssey CLx
AcqResolution=169um
BackgroundMethod=Median
ImageModifications=
CropAnnotationColor=BlueYellow
700_ChannelSettings=500, 16845, 19727, 0, 0, 0, 0
ExRunID=
Archived=false
InstrumentName=CLX-0780
InstrumentVersion=1.0.11
Experiment=
Orientation=
LastUsedTextId=0
ImageName=0002157_01
Height=73.47244
AnalysisType=None
AcquireTimeZoneId=Europe/London
InjectTime=
ProjInfo=
ImageId=0002157_01
UserInfo=
FocusPosition=0.0
CustomField2=
CustomField1=
CustomField0=
Agent=
FileType=LI-COR Image Studio Acquisition File
InterpolationMethod=Linear
CellLine=
ChannelFileNames=0002157_01_700.TIF, 0002157_01_800.TIF
Width=102.0
TimePoint=1900, 0, 1, 0, 0, 0, 0
ChannelNames=700, 800
NormalizationChannel=
ChannelPreviews=false, false
BackgroundWidth=3
LastUsedShapeId=0
ProjectName=
800_ChannelSettings=500, 14438, 17165, 0, 0, 0, 0
Remarks=
