# Supplementary material for: Adipocyte NR1D1 dictates adipose tissue expansion during obesity
Source: eLife. 2021 Aug 5;10:e63324. doi: 10.7554/eLife.63324 (PMC8360653; doi:10.7554/eLife.63324)
Supplement: Figure 2—figure supplement 1—source data 1. [file elife-63324-fig2-figsupp1-data1.zip › Figure 2-figure supplement 1-source data 1/UCP1 raw files/0000638_01_acq.txt]

#Properties Updated
#Thu Apr 04 13:53:14 BST 2019
MouseStrain=
Y=1.0
BackgroundSegments=All
X=0.0
CropCenterPt=248, 153
FileVersion=ACQ VERSION 2.0
Quality=lowest
Barcode=
AnimalId=
Treatment=
FlipImage=false
OrganizationName=
Intensities=Auto Auto
CropDimension=476, 287
ConcentrationColumn=Signal
TimeStamp=2019, 3, 4, 13, 48, 21, 338
InstrumentModel=Odyssey CLx
AcqResolution=169um
BackgroundMethod=Median
ImageModifications=
CropAnnotationColor=BlueYellow
700_ChannelSettings=500, 17823, 22037, 0, 0, 0, 0
ExRunID=
Archived=false
InstrumentName=CLX-0780
InstrumentVersion=1.0.11
Experiment=
Orientation=
LastUsedTextId=0
ImageName=0000638_01
Height=52.0
AnalysisType=None
AcquireTimeZoneId=Europe/London
InjectTime=
ProjInfo=
ImageId=0000638_01
UserInfo=
FocusPosition=0.0
CustomField2=
CustomField1=
CustomField0=
Agent=
FileType=LI-COR Image Studio Acquisition File
InterpolationMethod=Linear
CellLine=
ChannelFileNames=0000638_01_700.TIF, 0000638_01_800.TIF
Width=84.0
TimePoint=1900, 0, 1, 0, 0, 0, 0
ChannelNames=700, 800
NormalizationChannel=
ChannelPreviews=false, false
BackgroundWidth=3
LastUsedShapeId=0
ProjectName=
800_ChannelSettings=550, 14451, 17752, 0, 0, 0, 0
Remarks=
